# Supplementary material for: Vitamin D Receptor Gene Polymorphism and Vitamin D Status in Population of Patients with Cardiovascular Disease—A Preliminary Study
Source: Nutrients. 2021 Sep 6;13(9):3117. doi: 10.3390/nu13093117 (PMC8465937; doi:10.3390/nu13093117)
Supplement: Supplementary file 1 [file nutrients-13-03117-s001.zip]

Archive with 1 entries (1 files):
- nutrients-1342807-supplementary materials.pdf
